# Supplementary material for: The Preparation and Evaluation of Cyanocobalamin Mucoadhesive Sublingual Tablets
Source: Pharmaceuticals (Basel). 2023 Oct 4;16(10):1412. doi: 10.3390/ph16101412 (PMC10610133; doi:10.3390/ph16101412)
Supplement: Supplementary file 1 [file pharmaceuticals-16-01412-s001.zip]

Archive with 1 entries (1 files):
- pharmaceuticals-2593194-supplementary.pdf
